# Supplementary material for: Assembled Au/ZnO Nano-Urchins for SERS Sensing of the Pesticide Thiram
Source: Nanomaterials (Basel). 2021 Aug 25;11(9):2174. doi: 10.3390/nano11092174 (PMC8467743; doi:10.3390/nano11092174)
Supplement: Supplementary file 1 [file nanomaterials-11-02174-s001.zip]

Archive with 1 entries (1 files):
- nanomaterials-1334576-supplementary new.pdf
